# Supplementary material for: In Silico Computational Studies of Bioactive Secondary Metabolites from Wedelia trilobata against Anti-Apoptotic B-Cell Lymphoma-2 (Bcl-2) Protein Associated with Cancer Cell Survival and Resistance
Source: Molecules. 2023 Feb 7;28(4):1588. doi: 10.3390/molecules28041588 (PMC9959492; doi:10.3390/molecules28041588)
Supplement: Supplementary file 1 [file molecules-28-01588-s001.zip]

Archive with 1 entries (1 files):
- molecules-2128787-supplementary.xlsx
