# Supplementary material for: In Silico Computational Studies of Bioactive Secondary Metabolites from Wedelia trilobata against Anti-Apoptotic B-Cell Lymphoma-2 (Bcl-2) Protein Associated with Cancer Cell Survival and Resistance
Source: Molecules. 2023 Feb 7;28(4):1588. doi: 10.3390/molecules28041588 (PMC9959492; doi:10.3390/molecules28041588)
Supplement: Supplementary file 1 [file molecules-28-01588-s001.zip › molecules-2128787-supplementary.xlsx]

## Sheet: Supplementary Table 1
	Supplementary Table S1. ADMET properties of the selected compounds
Sl. No.	Compound Name	Physicochemical properties						Absorption							Distribution				Metabolism							Excretion		Toxicity
		Molecular weight	log P	Rotatable bonds	Hydrogen bond acceptors	Hydrogen bond donors	Polar surface area (Å2)	Water solubility (log mol/L)	Caco-2 permeability (log Papp in 10–6 cm/s)	Human intestinal absorption (% Absorbed)	Skin permeability (log Kp in cm/h)	P-glycoprotein substrate	P-glycoprotein I inhibitor	P-glycoprotein II inhibitor	Human VDss (log L/kg)	Human fraction unbound (Fu)	BBB permeability (log BB)	CNS permeability (log PS)	CYP2D6 substrate	CYP3A4 substrate	CYP1A2 inhibitor	CYP2C19 inhibitor	CYP2C9 inhibitor	CYP2D6 inhibitor	CYP3A4 inhibitor	Total clearance (log mL/min/kg)	Renal OCT2 substrate	AMES toxicity	Human Max. tolerated dose (log mg/kg/day)	hERG I inhibitor	hERG II inhibitor	Oral Rat Acute Toxicity (LD50) (mol/kg)	Oral Rat Chronic Toxicity (LOAEL) (log mg/kg bw/day)	Hepatotoxicity	Skin sensitisation	T. pyriformis toxicity (log μg/L)	Minnow toxicity (log mM)
1	Kaurenoic acid	302.458	5.0401	1	1	1	133.916	-3.096	1.604	100	-2.735	No	No	No	-0.967	0.065	0.05	-1.602	No	Yes	No	No	No	No	No	0.506	No	No	0.046	No	No	2.031	2.301	Yes	No	0.285	-0.658
2	Grandiflorenic acid	300.442	4.9602	1	1	1	133.226	-3.152	1.607	100	-2.733	No	No	No	-0.843	0.063	0.114	-1.886	No	Yes	Yes	No	No	No	No	0.56	No	No	-0.02	No	No	1.938	2.315	Yes	No	0.286	-0.473
3	ent-kaura-9(11), 16-dien-19 oic acid methyl ester	270.46	5.8955	0	0	0	124.271	-6.688	1.426	97.405	-2.585	No	No	Yes	0.651	0	0.873	-1.47	No	Yes	Yes	No	No	No	No	0.571	No	No	-0.337	No	Yes	1.872	1.345	No	No	0.877	-0.785
4	3alpha-(senecioyloxy)-ent-kaur-16-en-19 oic acid	384.604	6.7093	3	2	0	171.735	-6.459	1.315	96.914	-2.67	No	Yes	Yes	0.092	0	0.678	-1.542	No	Yes	No	No	No	No	No	0.442	No	No	-0.309	No	Yes	1.994	2.035	No	No	0.719	-1.478
5	(3alpha)-3-(angeloyloxy)-ent-kaur-16-en-19 oic acid	370.577	6.4633	2	2	0	165.37	-6.493	1.316	96.629	-2.835	No	Yes	Yes	0.245	0	0.637	-1.752	No	Yes	No	No	No	No	No	0.522	No	No	-0.508	No	Yes	1.98	1.98	Yes	No	0.865	-1.091
6	3alpha-(angeloyloxy) 9beta-hydroxy-ent-kaur-16- en-19 oic acid	386.576	5.5782	2	3	1	170.165	-5.94	1.3	95.269	-3.487	Yes	Yes	Yes	0.432	0.008	0.066	-2.604	No	Yes	No	No	No	No	No	0.572	Yes	No	-0.684	No	No	2.243	1.693	No	No	0.859	-1.161
7	Methyl-3alpha-(angeloyloxy) 9beta-hydroxy-entkaurenoate	386.576	5.5782	2	3	1	170.165	-5.94	1.3	95.269	-3.487	Yes	Yes	Yes	0.432	0.008	0.066	-2.604	No	Yes	No	No	No	No	No	0.572	Yes	No	-0.684	No	No	2.243	1.693	No	No	0.859	-1.161
8	(3alpha)-3-(tiglinoyloxy)-ent-kaur-16-en-19 oic acid	370.577	6.4633	2	2	0	165.37	-6.493	1.316	96.629	-2.835	No	Yes	Yes	0.245	0	0.637	-1.752	No	Yes	No	No	No	No	No	0.522	No	No	-0.508	No	Yes	1.98	1.98	Yes	No	0.865	-1.091
9	(3alpha)-3-(cinnamoyloxy)-entkaur-16-en-19 oic acid	418.621	7.2105	3	2	0	187.698	-6.529	1.44	96.095	-2.538	No	Yes	Yes	0.454	0	0.328	-1.137	No	Yes	No	Yes	No	No	No	0.35	No	No	0.303	No	Yes	2.638	2.098	No	No	0.424	-2.249
10	15alpha-(cinnamoyloxy)-ent-kaur-16-en-19 oic acid	418.621	7.2105	3	2	0	187.698	-6.063	1.443	96.385	-2.576	No	Yes	Yes	0.306	0	0.426	-0.993	No	Yes	No	Yes	No	No	No	0.351	No	No	0.375	No	Yes	2.659	2.268	No	No	0.33	-1.7
11	Wedelidin A	434.62	6.1829	4	3	1	192.492	-6.093	1.406	93.976	-2.643	No	Yes	Yes	0.314	0	-0.205	-1.585	No	Yes	No	Yes	No	No	No	0.378	No	No	-0.106	No	Yes	2.738	1.498	No	No	0.457	-1.529
12	Wedelidin B	446.587	5.7277	5	3	1	195.701	-3.125	0.483	100	-2.735	No	No	Yes	-1.313	0.003	0.057	-1.87	No	Yes	No	No	No	No	No	0.3	No	No	0.321	No	No	2.388	1.933	No	No	0.285	-1.209
13	Wedelia-seco-kaurenolide	−	−	−	−	−	−	−	−	−	−	−	−	−	−	−	−	−	−	−	−	−	−	−	−	−	−	−	−	−	−	−	−	−	−	−	−
14	Friedelinol	428.745	8.2488	0	1	1	193.088	-5.572	1.22	95.938	-2.732	No	Yes	Yes	-0.082	0	0.7	-1.674	No	Yes	No	No	No	No	No	0.015	No	No	-0.518	No	Yes	2.675	0.883	No	No	0.303	-1.78
15	Friedelin	426.729	8.457	0	1	0	192.455	-5.514	1.266	98.736	-2.605	No	Yes	Yes	-0.272	0	0.72	-1.555	No	Yes	No	No	No	No	No	-0.04	No	No	-0.213	No	Yes	2.64	0.909	No	No	0.3	-2.384
16	1beta, 4alpha-dihydroxy-6beta-isobutyryloxy-9alpha-(tigloyloxy) prostatolide	450.528	2.0718	4	8	2	188.15	-4.497	1.004	72.809	-2.744	Yes	Yes	No	0.426	0.339	-0.285	-2.832	No	No	No	No	No	No	Yes	0.897	No	Yes	0.366	No	No	2.172	2.345	No	No	0.285	2.468
17	9alpha-(angeloyloxy)-1beta, 4alpha-dihydroxy-6 beta-isobutyryloxy prostatolide	450.528	2.0718	4	8	2	188.15	-4.497	1.004	72.809	-2.744	Yes	Yes	No	0.426	0.339	-0.285	-2.832	No	No	No	No	No	No	Yes	0.897	No	Yes	0.366	No	No	2.172	2.345	No	No	0.285	2.468
18	1beta, 9alpha-diacetoxy-4alpha hydroxy-6beta-isobutyryloxy prostatolide	452.5	1.6963	4	9	1	186.955	-4.462	0.724	88.457	-2.74	Yes	Yes	No	0.208	0.357	-1.06	-2.93	No	Yes	No	No	No	No	No	0.751	No	Yes	0.577	No	No	2.469	2.141	No	No	0.286	4.04
19	1beta, 9alpha-diacetoxy-4alpha hydroxy-6beta-methacryloxy prostatolide	450.484	1.6164	4	9	1	186.266	-4.396	0.698	88.058	-2.696	Yes	Yes	No	0.227	0.405	-1.067	-2.965	No	No	No	No	No	No	No	0.864	No	Yes	0.69	No	No	2.656	1.892	No	No	0.285	4.101
20	Wedeliatrilolactone A	452.5	1.6963	4	9	1	186.955	-4.554	0.859	100	-2.754	Yes	Yes	No	-0.183	0.284	-1.121	-3.02	No	Yes	No	No	No	No	No	0.723	No	Yes	0.118	No	No	2.881	1.654	No	No	0.285	3.906
21	Wedeliatrilolactone B	450.528	2.6834	5	8	1	188.469	-4.665	0.957	80.838	-2.747	No	Yes	No	0.269	0.317	-0.886	-2.848	No	Yes	No	No	No	No	No	0.851	No	Yes	0.731	No	No	2.387	1.473	No	No	0.287	3.181
22	Trilobolide 6-O-angelate	464.511	2.0065	4	9	1	192.631	-4.611	0.973	88.992	-2.707	Yes	Yes	No	0.245	0.356	-1.063	-2.931	No	No	No	No	No	No	No	0.89	No	Yes	0.675	No	No	2.606	1.915	No	No	0.286	3.884
23	Trilobolide 6-O-methacrylate	450.484	1.6164	4	9	1	186.266	-4.396	0.698	88.058	-2.696	Yes	Yes	No	0.227	0.405	-1.067	-2.965	No	No	No	No	No	No	No	0.864	No	Yes	0.69	No	No	2.656	1.892	No	No	0.285	4.101
24	Oxidoisotrilobolide 6-O-isobutyrate	350.411	1.6003	2	6	1	147.053	-3.59	0.072	97.671	-3.68	Yes	No	No	0.365	0.397	-0.101	-2.869	No	No	No	No	No	No	No	0.973	No	Yes	-0.254	No	No	2.341	2.292	No	No	0.31	2.361
25	Oxidoisotrilobolide 6-O-angelate	362.422	1.9105	2	6	1	152.729	-3.857	1.59	98.476	-3.726	Yes	No	No	0.444	0.401	-0.096	-2.871	No	No	No	No	No	No	No	1.145	No	Yes	-0.164	No	No	2.486	2.071	No	No	0.317	2.239
26	Oxidoisotrilobolide 6-O-methacrylate	348.395	1.5204	2	6	1	146.364	-3.596	0.306	98.32	-3.697	Yes	No	No	0.433	0.455	-0.111	-2.904	No	No	No	No	No	No	No	1.105	No	Yes	-0.159	No	No	2.527	2.046	No	No	0.318	2.456
27	Wedelolide A	450.528	2.0718	4	8	2	188.15	-4.59	0.953	91.754	-3.169	Yes	Yes	No	-0.028	0.264	-0.674	-2.885	No	No	No	No	No	No	No	0.867	No	Yes	0.041	No	No	2.907	2.348	No	No	0.29	2.695
28	Wedelolide B	448.512	1.9919	4	8	2	187.46	-4.566	0.954	91.107	-3.134	Yes	Yes	No	0.034	0.313	-0.777	-2.967	No	No	No	No	No	No	No	0.98	No	Yes	0.143	No	No	2.648	2.287	No	No	0.29	3.204
29	Wedelolactone	314.249	2.8178	1	7	3	127.098	-3.277	-0.23	93.753	-2.735	Yes	No	No	0.129	0.03	-1.353	-2.322	No	Yes	Yes	No	Yes	No	No	0.641	No	Yes	0.546	No	No	2.415	2.263	No	No	0.303	0.655
30	Ivalin	248.322	2.2114	0	3	1	107.521	-3.044	1.302	97.096	-3.723	No	No	No	0.284	0.461	0.338	-2.872	No	No	Yes	No	No	No	No	1.08	No	No	0.455	No	No	1.762	1.659	No	No	0.658	1.523
31	Germacrene D	204.357	4.8913	1	0	0	94.774	-5.682	1.436	95.59	-1.429	No	No	No	0.544	0.261	0.723	-2.138	No	No	No	No	No	No	No	1.42	No	No	0.497	No	No	1.634	1.413	No	Yes	1.671	0.257
32	alpha-humulene	204.357	5.0354	0	0	0	94.774	-5.191	1.421	94.682	-1.739	Yes	No	No	0.505	0.347	0.663	-2.555	No	No	No	No	No	No	No	1.282	No	No	0.551	No	No	1.766	1.336	No	Yes	1.451	0.716
33	Caryophyllene	204.357	4.7252	0	0	0	94.458	-5.555	1.423	94.845	-1.58	No	No	No	0.652	0.263	0.733	-2.172	No	No	No	No	No	No	No	1.088	No	No	0.351	No	No	1.617	1.416	No	Yes	1.401	0.504
34	Stigmasterol	412.702	7.8008	5	1	1	186.349	-6.682	1.213	94.97	-2.783	No	Yes	Yes	0.178	0	0.771	-1.652	No	Yes	No	No	No	No	No	0.618	No	No	-0.664	No	Yes	2.54	0.872	No	No	0.433	-1.675
35	(7alpha)-7-hydroxystigmasterol	428.701	6.7716	5	2	2	191.144	-5.164	1.409	97.226	-2.806	Yes	Yes	Yes	-0.326	0	-0.375	-0.798	No	Yes	No	No	No	No	No	0.638	No	No	-0.903	No	No	4.285	2.298	Yes	No	0.385	-0.4
36	(3beta)-3-hydroxy stigmasta-5, 22-dien7-one	426.685	6.9798	5	2	1	190.511	-6.27	1.425	98.242	-2.538	Yes	Yes	Yes	-0.202	0	-0.343	-1.427	No	Yes	No	No	No	No	No	0.561	No	No	-0.155	No	Yes	3.228	2.258	Yes	No	0.454	-1.367
37	Sitosterol	414.718	8.0248	6	1	1	187.039	-6.773	1.201	94.464	-2.783	No	Yes	Yes	0.193	0	0.781	-1.705	No	Yes	No	No	No	No	No	0.628	No	No	-0.621	No	Yes	2.552	0.855	No	No	0.43	-1.802
38	Daucosterol	576.859	5.849	9	6	4	248.833	-4.741	0.472	79.677	-2.748	Yes	Yes	Yes	-1.163	0.078	-0.785	-3.021	No	Yes	No	No	No	No	No	0.689	No	No	-0.887	No	No	2.571	3.293	No	No	0.285	-0.811
39	Squalene	410.73	10.605	15	0	0	189.185	-8.517	1.216	90.341	-2.768	No	No	Yes	0.411	0	0.981	-0.955	No	Yes	No	No	No	No	No	1.791	No	No	-0.393	No	Yes	1.848	0.946	No	No	0.464	-3.485
40	3-hydroxy-6-methoxychromen-4-one	192.17	1.5072	1	4	1	79.352	-2.324	1.179	95.451	-2.604	No	No	No	-0.067	0.352	-0.294	-2.879	No	No	Yes	No	No	No	No	0.625	No	No	0.554	No	No	2.151	1.586	No	No	0.711	1.786
41	Apigenin	270.24	2.5768	1	5	3	112.519	-3.329	1.007	93.25	-2.735	Yes	No	No	0.822	0.147	-0.734	-2.061	No	No	Yes	Yes	No	No	No	0.566	No	No	0.328	No	No	2.45	2.298	No	No	0.38	2.432
42	Diosmentin	300.266	2.5854	2	6	3	123.998	-3.658	1.078	82.23	-2.736	Yes	No	No	0.035	0.138	-1.072	-2.456	No	No	Yes	Yes	Yes	No	No	0.728	No	No	0.675	No	No	2.409	1.552	No	No	0.337	0.736
43	Benzeneacetic acid 2-phenylethenyl ester	238.286	3.4432	4	2	0	106.534	-3.935	1.991	96.391	-2.019	No	No	No	0.353	0	0.314	-1.303	No	Yes	Yes	Yes	Yes	No	No	0.242	Yes	No	0.745	No	No	3.043	2.24	No	Yes	2.016	-1.003
44	Isocinnamic acid	148.161	1.7844	2	1	1	64.792	-2.608	1.717	94.833	-2.695	No	No	No	-1.051	0.38	0.446	-1.834	No	No	No	No	No	No	No	0.781	No	No	1.11	No	No	2.094	2.651	No	No	0.247	1.719
45	4-methoxy catechol	140.138	1.1064	1	3	2	58.498	-1.49	1.162	81.087	-3.099	No	No	No	-0.01	0.465	-0.33	-3.255	No	No	No	No	No	No	No	0.616	No	No	1.051	No	No	1.884	2.058	No	No	0.274	1.837
46	p-cymene	134.222	3.11842	1	0	0	62.891	-4.081	1.527	93.544	-1.192	No	No	No	0.697	0.159	0.478	-1.397	No	No	Yes	No	No	No	No	0.239	No	No	0.903	No	No	1.827	2.328	No	Yes	0.462	0.869
47	Protocatechualdehyde	138.122	0.9103	1	3	2	57.546	-1.079	1.142	79.385	-3.049	No	No	No	-0.058	0.575	-0.389	-2.865	No	No	No	No	No	No	No	0.523	No	No	1.025	No	No	1.863	1.977	No	No	0.167	2.423
48	Caffeic acid	180.159	1.1956	2	3	3	74.381	-2.33	0.634	69.407	-2.722	No	No	No	-1.098	0.529	-0.647	-2.608	No	No	No	No	No	No	No	0.508	No	No	1.145	No	No	2.383	2.092	No	No	0.293	2.246
49	alpha-phellandrene	136.238	3.1648	1	0	0	63.639	-3.849	1.414	96.548	-1.508	No	No	No	0.408	0.427	0.761	-2.049	No	No	No	No	No	No	No	0.2	No	No	0.754	No	No	1.741	2.328	No	No	0.638	0.942
50	alpha-pinene	136.238	2.9987	0	0	0	63.322	-3.733	1.38	96.041	-1.827	No	No	No	0.667	0.425	0.791	-2.201	No	No	No	No	No	No	No	0.043	No	No	0.48	No	No	1.77	2.262	No	No	0.45	1.159
51	D-limonene	136.238	3.3089	1	0	0	63.639	-3.568	1.401	95.898	-1.721	Yes	No	No	0.396	0.48	0.732	-2.37	No	No	No	No	No	No	No	0.213	No	No	0.777	No	No	1.88	2.336	No	Yes	0.579	1.203
52	Bicyclogermacrene	204.357	4.7252	0	0	0	94.458	-5.364	1.415	95.014	-1.658	No	No	No	0.648	0.298	0.716	-2.332	No	No	Yes	No	No	No	No	1.09	No	No	0.334	No	No	1.646	1.386	No	Yes	1.338	0.595
53	Obatoclax [Standard drug]	317.392	1.01914	2	2	2	139.088	-3.714	1.141	84.388	-2.758	Yes	No	No	0.327	0.285	-0.048	-2.206	No	Yes	Yes	No	No	No	Yes	0.958	Yes	Yes	-0.397	No	Yes	2.394	0.039	Yes	No	0.568	3.237
